# Supplementary material for: A systematic review of the physical activity levels of acutely ill older adults in Hospital At Home settings: an under-researched field
Source: Eur Geriatr Med. 2020 Oct 15;12(2):227–38. doi: 10.1007/s41999-020-00414-y (PMC7557152; doi:10.1007/s41999-020-00414-y)
Supplement: Supplementary file 2 — Supplementary file2 (XLSX 28 kb) [file 41999_2020_414_MOESM2_ESM.xlsx]

## Sheet: Sheet1
	Belala et al 2019	Brown et al 2009	Evenson et al 2017	Fisher et al 2016	Floegel et al 2019	Karlsen et al 2017	Lim et al 2018	McCullagh et al 2016	Ostir et al 2013	Pedersen et al 2013	Pitta et al 2006	Rowlands et al 2014	Salis et al 2015	Ueda et al 2016	Valkenet et al 2019	Villumsen et al 2015
Participant Information	Number (N): 20	N: 45	N: 38	N: 164	N: 27	N: 151	N: 38	N: 154	N: 224	N: 42	N: 17	N: 10	N: 287	N: 45	N: 16	N: 100
	Age: 84 ± 6.8	Age: 74.0 ± 6.5	Age: 82.9 ± 6.3	Age: 76.3 ± 7	Age: 78.0 ± 9.8	Age: 85 ± 7.2	Age: 87.8 ± 4.8	Age: 77.5 ± 7.4	Age: All 65+	Age: 83.5 ± 6.6	Age: 69 ± 14.55	Age: 75.9 ± 9.7	Age: All over 65	Age: 82.4 (Whole group)	Age: 72.1 ± 10.3	Age: 84 ± 6.3
	Male: 40%	Male: 100%	Male: 74%	Male: 29%	Male: 48%	Male: 35%	Male: 47%	Male: 50%	Male: 34%	Male: 55%	Male: 94%	Male: 40%	Male: 43% (whole group)	Male: 49% (Whole group)	Male: 63%	Male: 40%
Length of Stay (LOS) (Days)	16.9 ± 16.9	5.2 ± 5.3	11.1 ± 7.8	5.2 ± 4.3	5 ± 3.9	12.0 ± 6.0	Not reported, mean no of days recorded: M 4.8. F 3.8	8.1 ± 5.4	Whole-group mean LOS not reported	7.7 ± 1.5	14 admitted for 10 days according to local COPD protocol, 3 stayed longer for medical reasons	Not Reported	3.98 ± 3.8 (whole group)	OM: 17.5 ± 7.6, IV: 18.8 ± 12.3	12.9 ± 7.4	14.2 ± 8.3
Disease Characteristics	Mixed acute with mild-moderate cognitive impairment	Mixed acute	Mixed acute	Mixed acute	Heart Failure	Mixed acute	Mixed acute	Mixed acute	Mixed acute	Mixed acute	Acute exacerbation of COPD	Acute exacerbation of COPD	Mixed acute	Acute decompensated HF or exacerbation of chronic HF	Mixed acute	Mixed acute
Aims/objectives (as stated)	To describe contextual factors and circumstances via direct observation in order to understand cognitively impaired inpatients’ activity behaviour during acute hospitalisation	To examine the proportion of time spent in three levels of mobility (lying, sitting, and standing or walking) by a cohort of hospitalized older veterans as measured by validated wireless accelerometers	To describe a population of hospitalized geriatric patients and their level of PA measured by activity monitors. To explore if physical function, age, diagnosis of cognitive impairment, function of personal ADL and comorbidity are associated with PA during hospitalization.	To compare the predictive power of accelerometery-derived walking activity and a measure of ADL function on risk of 30-day readmission. To examine potential walking activity thresholds that could be used to support clinical decision making and the delivery of resource-intensive interventions to reduce unplanned rehospitalizations	To examine feasibility and acceptability of continuous objective activity monitor use in an aging clinical population during and after hospitalization. To evaluate recruitment, retention, level of burden of assessments, and acceptability ratings of participants	To provide a more detailed insight into the time course of changes in strength and functional performance in elderly hospitalised medical patients	To describe in detail the quantity and daily pattern of PA among hospitalised older people using simultaneous ankle and wrist worn accelerometery	To measure the association between objectively measured step-count in hospital and length of stay and physical performance at the end of the study	To assess mobility in hospitalized older patients using accelerometer technology and to evaluate the prognostic value of step activity in the first and last 24-hours of hospitalization as well as change in step activity from first to last 24-hours on 2-year survival post hospital discharge	To quantify 24-hour mobility during hospitalization in a group of acutely admitted older medical patients, and to assess their daily level of basic mobility	To investigate objectively how inactive COPD patients are during and after a hospital admission for acute exacerbations	To determine whether the sedentary sphere could be used to determine posture (sit/lie, stand) from a wrist worn accelerometer in three distinct scenarios (including inpatients) and to explore the visual presentation of behaviours of the sedentary sphere	To describe the level of ambulation in a large sample of hospitalised adult patients using a validated consumer-grade wireless accelerometer	To investigate whether an early switch from continuous intravenous loop diuretic infusion to oral medications prevents functional decline in patients hospitalized for Heart Failure	To investigate the level of agreement between the behavioural mapping method and an accelerometer to measure PA levels in hospitalised patients	To investigate the time spent walking and the development in time spent walking during the hospitalisation of geriatric inpatients
Study design	Observational study	Prospective Observational Cohort Study	Observational study	Prospective Observational Clinical Cohort study	Prospective observational study	Prospective observational Study	Cross-sectional observational study	Cross-sectional observational study	Prospective Study	Prospective cohort Study	Longitudinal Observational Study	Validation Study	Prospective cohort study	Open-label, Prospective Randomised study	Prospective single-centre observational study	Prospective Cohort Study
Sample size justification	Absent	Absent	Absent	Absent	Absent	Present	Absent	Absent	Absent	Absent	Present	Absent	Absent	Present	Absent	Present
Response rate (% of eligible patients who agreed to participate)	0.933	Not reported	0.883	Not reported	0.49	Not reported	0.746	0.974	0.944	0.72	Unclear how many, if any patients did not consent to enrollment	Not Reported	Not reported	0.787	Not reported	Not reported
Target/reference population	Cognitively impaired geriatric acute inpatients	Older hospitalized veterans	Geriatric patients with acute medical conditions	Older acutely ill patients hospitalised for medical related illness	Older adults admitted to general medical unit w/heart failure	Elderly hospitalised medical patients	Hospitalised older people, defined in inclusion criteria	Older medical inpatients, defined in inclusion criteria	Hospitalised older patients	Older acutely hospitalised medical patients	COPD patients experiencing and acute exacerbation	Male patients with COPD aged 60-90	Ambulatory medical and surgical adult patients	See inclusion criteria	Somewhat vague – “Patients admitted to the hospital”	Geriatric inpatients
Selection process	Recruitment Method: Convenience	Recruitment Method: Convenience	Recruitment Method: Consecutive, convenience	Recruitment Method: Consecutive, convenience	Recruitment Method: Convenience	Recruitment Method: Convenience, consecutive	Recruitment Method: Convenience	Recruitment Method: Convenience, consecutive	Recruitment Method: Convenience	Recruitment Method: Consecutive convenience	Recruitment Method: Consecutive, convenience	Recruitment Method: Convenience	Recruitment Method: Convenience	Recruitment Method: convenience, randomised	Recruitment Method: Convenience	Recruitment Method: Consecutive convenience
	Inclusion Criteria: Aged ≥65, German language, can stand with/without walking aids, mild-moderate cognitive impairment	Inclusion Criteria: Hospitalized medical patients, aged ≥65. Not delirious, scoring 16 or over on MMSE, no dementia, able to walk in the 2 weeks before admission, no language barrier, not previously enrolled in study.	Inclusion Criteria: All patients admitted to the geriatric ward eligible for inclusion.	Inclusion Criteria: ≥65 years old, able to walk across a small room with/without aid 2wks before hospitalization; admitted from community, resided in county of hospital; cognitively able to provide informed consent; no contraindication to ankle strap; admitted for CV/pulmonary/ infection/GI/ endocrine reasons, anticipated LOS >48 hrs	Inclusion Criteria: ≥62 years, heart failure primary diagnosis, living independently, able to walk w/o assistance across small room in month prior to admission, expected LOS >2 days.	Inclusion Criteria: Physical and cognitive condition (including prior stroke) that allowed testing of basic physical function, admitted to Acute Geriatric Dept, aged ≥65.	Inclusion Criteria: ≥70 who were mobile prior to admission and able to provide written consent	Inclusion Criteria: medical patients ≥65, admitted from home and initially planned for discharge home, anticipated LOS ≥ 3 days; mobile two weeks prior to admission.	Inclusion Criteria: ≥65yrs, admitted with a diagnosis of cardiovascular, respiratory, urinary tract/kidney infection or gastrointestinal diseases, admitted from the community, cognitively appropriate	Inclusion Criteria: Medical patients ≥65 yrs, acutely admitted from own home, able to walk on admission, one+ comorbidity.	Inclusion Criteria: COPD Diagnosis, absence of disabling conditions that could influence physical performance (e.g. cerebrovascular diseases, rheumatism, arthritis).	Inclusion Criteria: COPD, aged 60–90yrs, admitted to hospital with an exacerbation of COPD symptoms as primary diagnosis.	Inclusion Criteria: ambulatory medical and surgical adult patients	Inclusion Criteria: Hospitalized patients ≥20yrs presenting within the previous 24 hours with acute decompensated HF or exacerbation of chronic HF	Inclusion Criteria: Patients admitted to the medical centre	Inclusion Criteria: Geriatric patients referred for physical/occupational therapy with expected LOS >48 hours
	Exclusion Criteria: Delirium, aphasia, severe visual/auditory impairment, severe psychiatric disorders, orthopaedic instability, hernia, uncontrolled disorders, required isolation	Exclusion Criteria: Isolation precautions	Exclusion Criteria: Unable to get informed consent from patient or a proxy in case of significant cognitive impairment	Exclusion Criteria: MSK/neurologic conditions	Exclusion Criteria: Medical contraindications to wearing monitor, cognitive impairment, non-English speaking, discharge to place other than home	Exclusion Criteria: isolation measures, delirious, non-Danish speakers, terminal cancer, expected LOS >3 days.	Exclusion Criteria: Isolation measures and end of life care	Exclusion Criteria: admitted >48 hours prior to screening; unable to follow commands in English, bed/chair-bound premorbidly; acute psychiatric admissions, active end-of-life/critical care; PA contraindicated, poor ankle skin condition	Exclusion Criteria: Admitted for musculoskeletal, neurological, endocrine/metabolic or ‘other’ (e.g. skin diagnoses or injuries, psychosocial problems), day surgery, transferred from nursing homes or intensive care units, ankle monitor contraindicated.	Exclusion Criteria: Unable to cooperate in measurements or give informed consent, isolation, COPD patients participating in rehab program, terminal illness, inability to walk, unable to speak Danish. Expected LOS of 2 days or less, transferred to ICU.	Exclusion Criteria: None	Exclusion Criteria: None	Exclusion Criteria: Isolation precautions	Exclusion Criteria: hemofiltration or dialysis, and systolic arterial blood pressure < 90mmHg, requiring continuous fluid replacement and/or inotropic agents.	Exclusion Criteria: Strict bed rest orders, end of life care, planned discharge on day of assessment.	Exclusion Criteria: Terminal, accelerometer removed by patient, standing/walking contraindicated
Baseline data and outcome measures collected	PA: Activity Behaviour	PA: Mobility	PA: Physical activity, upright events	PA: Walking activity	PA: Physical Activity, Step count	PA: Physcial activity	PA: Step count	PA: Step count	PA: Step count, Active time	PA: 24hr mobility	PA: Time spent in weightbearing activities	PA: Time in posture	PA: Step count	PA: Step Count	PA: Time spent lying, sitting, standing and moving	PA: Time spent walking, standing, step count, transitions
	Function: DEMMI, BI	Function: Self-reported ambulation, LSA, ADLs, functional assessment	Function: SPPB, BI	Function: Katz ADL	Function: N/A	Function: DEMMI, 30sCST, handgrip strength	Function: BI, Gait speed, grip strength	Function: SPPB	Function: N/A	Function: NMS, Katz ADLs, CAS	Function: Quadriceps force (Cybex II dynamometer), 6MWD	Function: 6MWD	Function: Functional status before and at admission	Function: BI, FIM	Function: Mobility Level	Function: Use of walking aid on admission/discharge, TUG, BI
	Misc.: DemTect	Misc.: CAM, MMSE, HREA, APACHEII	Misc.: MMSE, CIRS, APACHEII	Misc.: CCI, polypharmacy	Misc.: BMI, comorbidities, ejection fraction	Misc: BMI	Misc.: CCI, polypharmacy, MMSE	Misc.: CIRS-G, 6-CIT, FESI SHARE F-I	Misc.: CCI	Misc.: CCI, MMSE, Pain	Misc.: BODE, Respiratory function tests, fat free mass	N/A	Misc: LACE, CCI	Misc: Health-Related Quality of Life	N/A	Misc.: BMI
Measurement tools used, validity	PA Measurement: Behavioural Mapping	PA Measurement: Augmentech	PA Measurement: ActivePAL	PA Measurement: Stepwatch	PA Measurement: ActivePAL, Tractivity (stepcount)	PA Measurement: ActivPAL	PA Measurement: Stepwatch	PA Measurement: Stepwatch	PA Measurement: Stepwatch	PA Measurement: Augmentec	PA Measurement: Dynaport	PA Measurement: ActivPAL	PA Measurement: Tractivity	PA Measurement: Mediwalk	PA Measurement: Dynaport MoveMonitor	PA Measurement: ActivPAL
	Functional Change: N/A	Functional Change: N/A	Functional Change: N/A	Functional Change: N/A	Functional Change: N/A	Functional Change: DEMMI, 30sCST, handgrip strength	Functional Change: N/A	Functional Change: N/A	Functional Change: N/A	Functional Change: N/A	Functional Change: Quadriceps force (Cybex II dynamometer)	Functional Change: N/A	Functional Change: N/A	Functional Change: BI, FIM	Functional Change: N/A	Functional Change: TUG, BI
	Validated: Yes	Validated: Yes	Validated: Yes	Validated: Yes	Validated: Yes	Validated: Yes	Validated: Yes	Validated: Yes	Validated: Yes	Validated: Yes	Validated: Yes	Validated: Yes	Validated: Yes	Validated: Mediwalk validity not reported, unkmown	Validated: Yes	Validated: Yes
Statistical analysis methods used to determine/report PA levels/functional change	Methods: Descriptive based on Patient activity recorded for 1min every 15mins with 2x45min non-observed breaks	Methods: Descriptive - Results averaged over 7 days of wear.	Methods: Descriptive, unadjusted linear and multiple linear regression modelling to identify associations between variables	Methods: Descriptive, multivariable logistic regression to compare effects of steps on 30 day readmission rate.	Methods: Descriptive statistics stratified by age group	Methods: Descriptive, Mann-Whitney U test, Student’s s test, Shapiro-Wilk test. Activity averaged over 24hrs	Methods: Descriptive, mean step count analysed. Active time = minutes in which 4 or more steps were taken	Methods: Detailed statistical analyses, Linear regression models with adjustment for possible confounders.	Methods: Descriptive statistics. Activity calculated as No. of 1min intervals recorded in 24hr period with a step count >0. Patient activity presented as no. of minutes active and percent active in the first and last 24-hours of hospitalization, stratified by age (65–74, 75–84, ≥ 85 years). Medians (and IQR) used to describe total steps in 1st and last 24hrs of hospitalization and change in steps…	Methods: Descriptive statistics - medians with IQRs and 5th, 95th percentiles.	Methods: Time spent in each activity and body position was averaged over 2 assessment days. Non-parametric tests used. Correlations analysed with Spearman coefficient.	Methods: Descriptive statistics for ActivPal results, reported as means ± SD	Descriptive statistics and nonparametric tests (Kruskal-Wallis and Wilcoxon signed rank) used to analyse non-normally distributed step count data	Methods: Intention to treat principle. Steps were compared with Wilcoxon test, relationship between BI and steps analysed using Spearman test. Univarate and multivariate analyses performed. Daily average of step counts used for analysis, steps were counted from the first day of enrolment	Methods: Descriptive Statistics. Total time per physical activity summed per participant and divided over total measurement time to give percentage.	Methods: Descriptive statistics. Only complete days (24hrs) analysed. All data monitored summed each day. Outcomes normalised to LOS into quartiles to account for differences in LOS. Statistical tests: linear regression, X2 test, Mann-Whitney U test, Spearmans Rho
	Software: SPSS v25	Software: SAS v9.1	Software: SPSS v22	Software: SPSS v22, SAS v9.2	Software: N/A	Software: SigmaPlot v13	Software: STATA v14	Software: R Project for Statistical Computing v3.1.2	Software: SAS v9.2	Software: SAS v9.2	Software: Not Reported	Software: N/A	Software: SAS v9.3	Software: JMP v11	Software: SPSS v25	Software: SPSS v21
	Significance Estimates: p<0.05	Significance Estimates: N/A	Significance Estimates: p<0.05, 95%CI	Significance Estimates: p<0.05	Significance Estimates: N/A	Significance Estimates: p<0.05	Significance Estimates: 95% CI	Significance Estimates: 95% Cis, p<0.01	Significance Estimates: p<0.05	Significance Estimates: p<0.05	Significance Estimates: p<0.05	Significance Estimates: N/A	Significance Estimates: p<0.05	Significance Estimates: P<0.05, 95%CI	Significance Estimates: N/A	Significance Estimates: 5%
PA data collection methods	Device Position: N/A	Device Position: Ipsilateral thigh and ankle	Device Position: Midpoint of anterior right thigh	Device Position: Ankle	Device Position: Activepal - Right rib cage, midline on right thigh. Tractivity - Ankle	Device Position: Front of thigh	Device Position: Ankle	Device Position: Above dominant malleolus	Device Position: Ankle	Device Position: Sensor 1: 15cm above patella. Sensor 2: 15cm above ankle joint	Device Position: Waist with leg sensor	Device Position: Mid-anterior right thigh	Device Position: Ankle	Device Position: N/R	Device Position: Lumbar Waist	Device Position: Anterior Right Leg
	Application: N/A	Application: Within 48hrs of admission	Application: Attached as soon as possible after inclusion	Application: Applied on day of admission, removed for bathing or necessary tests and reapplied.	Application: At recruitment	Application: Recruited at admission	Application: Not Reported	Application: Within 48hrs of admission	Application: Attached at time of consent, within 24hrs of admission	Application: Within 48hrs of admission	Application: Day 2 and day 7 of hospitalisation	Application: Data collection commenced on 2nd day of admission	Application: “Soon after admission”	Application: within 48 hrs after admission	Application: On day of collection	Application: Day 3
	Duration of monitoring: Day 2 of admission from 9am-7pm. . Patient asked retrospectively about times out of view (e.g. toilet). Highest observed activity level counted for whole session.	Duration of monitoring: Worn for 7 days or until discharge, whichever came first. Data uploaded daily.	Duration of monitoring: Complete 24-h activity analysed for day three after admission. Recordings from other days included if day three was missing. Removed at discharge.	Duration of monitoring: Until discharge. The number of steps taken during consecutive 24hr hospital days midnight to midnight were averaged.	Duration of monitoring: Activepal - Worn for duration of hospital stay. Tractivity - Worn throughout hospital stay and at home for 30-days post-discharge.	Duration of monitoring: Activity was measured continuously during stay. DEMMI, 30s CST and grip strength tested 3x during stay: T1: days 2–4; T2: days 5–8; T3: days 9–13). Min two full days between assessments.	Duration of monitoring: Device worn for a maximum of 7 days or discharge if sooner. Minimum of 24hrs needed for data analysis. Hours with only partial data recorded excluded from analysis.	Duration of monitoring: First 7 days or until discharge. Only weekdays included in analysis. Data downloaded at discharge. SPPB remeasured at 7days/discharge.	Duration of monitoring: worn until discharge	Duration of monitoring: Data recorded 24hrs a day 12am-12am until discharge or 10 days if sooner. Monitors replaced every 1-2 days	Duration of monitoring: 12hr periods from 8.30am on weekdays. Quadriceps force (QF) (newton metres) recorded on day 3 and 8 (15 patients).	Duration of monitoring: Monitor worn continuously for 1–2d, removed before discharge from hospital. Data collected for a 24-h period from midnight to midnight.	Duration of monitoring: Worn until discharge home, removed for bathing and medical procedures.	Duration of monitoring: until day 10 of the hospital stay. Pedometer protocol vague, primary outcome is BI. Barthel index and Functional Independence Measured at baseline and day 10.	Duration of monitoring: one day between 9am and 4pm	Duration of monitoring: 24hrs/day until discharge, removed only for medical procedures
Primary Outcome Results	Time Spent in Activity (Variable timeframe): 13.9%	Time Spent in Activity (% of 24hrs): 8.1% ± 6.2	Time Spent in Activity (% of 24hrs): 8.1% ± 6.2	Steps/24hrs: 765 ± 850.4	Time Spent in Activity (% of 24hrs): 6.7 Steps/24 hrs: 1447 ± 1184	Time Spent in Activity (% of 24hrs): 8.3% ± 6.6	Daily steps: 1162.3 ± 914.5	Daily steps: 764.4 ± 706	Time Spent in Activity (% of 24hrs): 6.3% Steps/24hrs: 883.5	Time Spent in Activity (% of 24hrs):4.5% ± 3.3	Time Spent in Activity (Variable timeframe): 10.7%	Time Spent in Activity (% of 24hrs): 7.7% ± 5.6	Steps/24hrs: 1132	Daily steps: OM:406.7 ± 511.8, IV: 131.3 ± 142.3	Time Spent in Activity (Variable timeframe): 8.8% ± 5	Time Spent in Activity (% of 24hrs): 5.5% ± 6. Daily steps: 554 ± 836.5
Secondary Outcome Results	N/A	N/A	N/A	N/A	N/A	DEMMI : Improved by mean of +4.2 from T1 - T3 - suggests gradual improvement in function. 30s CST: Improved by mean of +1.2 from T1 - T3 - suggests gradual improvement in function. Handgrip strength: unchanged. Patients with highest activity level improved most in functional performance vs low/moderate activity level.(all results for full cohort)	N/A	N/A	N/A	N/A	Median QF (Newton Metres) – Patients declind during stay: Day 3: 98 (IQR 79-126), Day 8: 90 (IQR 67-109)	N/A	N/A	BI:Baseline: Oral Medication (OM) Group 92.6±10.8 Intravenous (IV) group 92.2±14.9.Day 10: OM 78.1±20.8, IV 59.6±34.2. FIM: Baseline: OM 115.0±11.0, IV 112.6±15.7.Day 10: OM 106.0±21.8, IV 88.2±32.4	N/A	TUG: 40.3% improved score from admission to discharge: n=54 able to perform on admission - 24.3s (median), n=51 able to perform on discharge - 21.4s (median). BI Score: 73% patients improved from admission (52 Median) to Discharge (75 median)
Adverse Outcomes	No adverse events	Not reported	Not reported	Not reported	Not reported	Not reported	Not reported.	Not reported	No adverse effects	Not Reported	One death unrelated to PA	Not reported	Not reported	One death unrelated to PA	Not Reported	Not Reported
Limitations reported	Small sample size, observer bias, behaviour affected by researcher presence, 1 min observation may not represent 15min slot	Minimal - “lack of women in cohort”	“Small sample size”	Small sample, subject selection procedures – biased towards less ill, readmission detection methods.	Feasibility limited by lack of device feedback to patients and not consulting clinicians about feasibility.	Not all T2, T3 tests available for all patients. Results skewed to better functioning patients. No blinding	Small sample size, inclusion criteria requires writing consent from all participants so not generalisable to all acute older inpatients	SPPB remeasured after period of monitoring not at discharge, unable to draw conclusions about SPPB at discharge if pts admitted for more than 1w. Small sample size, only mobile patients recruited, not generalisable	Single centre, excluded patients with cognitive difficulties	Device unable to distinguish standing and walking, unable to monitor full duration of admission	Not monitored before exacerbation, long term follow-up, small sample size,	Activpal may misclassify atypical postures eg sitting on edge of chair	Non-blinding, some devices lost	Primarily relating to the differences between groups.	Small sample size	Unable to measure first days of admission, data lost during recharging and data errors, comorbidity info unavailable.
Funding sources declared	Doctoral scholarship	Southeast Centre of Excellence in Geriatric Medicine.	Central Norway Regional Health Authority, Norwegian University of Science and Technology	National Institutes of Health. National Institute on Disability, Independent Living and Rehabilitation	President's Strategic Initiative Investment, Arizona State University	None received.	NIHR Collaboration for Leadership in Applied Health Research and Care	Health Research Board of Ireland	National Institute on Aging	Danish Ministry of Health	CAPES Brazil. FWO-Vlaanderen Grants Levenslijn, Foundation Van Goethem-Brichant	Royal Adelaide Hospital Clinical Research Fund	Kaiser Permanente Southern California Care Improvement Team	The Nakatomi Foundation	None received	Aalborg University Hospital
Conflicts of interest reported	No conflicts	No conflicts	No competing interests	Not reported	No conflicts	No conflicts	No Conflicts	No conflicts	No Conflicts	Not Reported	Not reported	Two co-authors of study are manufacturers of the comparator device	No conflicts	No Conflicts	No Cconflicts	Not Reported
Ethical approval gained	Documented	Not explicitly stated – regional board approval given.	Documented	Not explicitly stated – board approval given.	Not explicitly stated – board approval given.	Documented	Documented	Documented	Review board approval documented unclear if this is ethical approval	Documented	Documented	Documented	Study approved by review board, ethical approval not explicitly stated.	Documented	Documented	Documented
Consent Obtained	Written informed consent	Patients consented	Written and oral consent	Informed consent	Written informed consent	Consent not sought as assessments part of routine practice – Accelerometery routine practice?	Written informed consent	Written informed consent	Written informed consent	Written informed consent	Written informed consent	Written informed consent	Not reported	Written informed consent	Written informed consent	Written informed consent
Comments	Conclusions may be unjustified -Somewhat - as Behavioural Mapping records 1min every 15mins, small bouts of activity could have been missed - 35 minutes of direct observation were extrapolated to 525				Results not entirely internally consistent - % time in posture adds up to 101.1%		GENE-Activ results not extracted as not comparable to other results (Upper limb acceleration not extracted as not a metric used in this review)	Basic Data missing - actual SPPB at discharge not reported, only correlation with step count	Also reports 2 year survival and breakdown of steps by age, comorbidity etc.	Results not internally consistent - No - 4.2% of time unaccounted for	Methodology: Pitta et al., 2005, Characteristics of physical activities in daily life in chronic obstructive pulmonary disease. Am J Respir Crit Care Med. 2005 May 1; 171(9): 972–977.	Study is a validation study of GENEActive device. however purpose of research is validation of the device, not establishing PA in patients. ActivPal-only data extracted as it is gold-standard measure.	Age, gender and LOS details not available for subset of interest (medical patients 65+)	Heart Failure patients only	DATA SET EXTRACTED FROM AUTHOR for those over 60. Paper compares objective PA with accelerometery to behavioural mapping - mapping results excluded as not continuous measure.	Time spent in rehab (10-30mins) may increase averages.
KEY:
30sCTS – 30 second chair to stand
6 CIT - 6 Item Cognitive Impairment Test
6MWD – 6 minute walking distance
ADLs - Activities of Daily Living
APACHEII - Acute Physiology, Age and Chronic Health Evaluation
BI - Barthel Index
CAM - Confusion assessment method
CAS – Cumulative Ambulation Score
CCI - Charleston Comorbidity Index
CIRS - Cumulative Illness Rating Scale
CIRS-G - Cumulative Illness Rating Scale – Geriatrics
COPD - Chronic Obstructive Pulmonary Disease
CV - Cardiovascular
DEMMI - DeMorton Mobility Index
FES-I Falls Efficacy Scale – International
FIM – Functional Independence Measure
HF - Heart Failure
HREA - High Risk for the Elderly Assessment
KATZ - Katz Index of Activities of Daily Living
LACE (readmission risk score) - Length of stay, Acuity of Admission, Comorbidity , Emergency Dept Visits
LOS - Length of Stay
LSA - Life-Space Assessment
MMSE - Mini Mental State Examination
MSK - Musculoskeletal
NMS - New Mobility Score
PA - Physical Activity
PRISMA - Program of Research to Integrate Services for the Maintenance of Autonomy
SF36 – 36 Item Short Form Health Survey
SHARE FI - Survey of health aging and retirement in Europe Frailty Index
SPPB - Short Physical Performance Battery

## Sheet: Sheet2
2	2	2	2	2	2	2	2	2	1	2	2	2	2	2	2	2	2	35
2	2	2	2	2	2	2	2	2	2	2	2	2	2	2	2	2	2	36
0	0	0	0	0	2	0	0	2	2	0	0	2	0	0	2	0	2	12
2	2	2	2	2	2	2	2	2	2	2	2	2	2	2	2	1	2	35
2	2	2	2	2	2	2	2	2	2	2	2	2	2	2	2	2	2	36
2	2	2	2	2	2	2	2	2	2	2	2	2	2	2	2	2	2	36
0	0	2	0	2	1	0	0	0	0	0	0	0	0	0	0	0	0	5
2	2	2	2	2	2	2	2	2	2	2	2	2	2	2	2	2	2	36
2	2	2	2	2	2	2	2	2	2	2	2	2	2	2	0	2	2	34
2	2	2	2	2	2	2	2	2	2	2	2	2	2	2	2	2	2	36
2	2	2	2	2	2	2	2	2	2	2	2	2	2	2	1	2	2	35
2	2	2	2	2	2	2	1	2	2	2	2	2	2	2	2	2	2	35
2	0	0	0	0	1	2	2	2	0	2	2	1	0	0	2	0	0	16
2	0	2	0	2	0	0	0	0	0	0	0	0	0	0	0	0	0	6
2	2	2	2	1	2	2	2	2	2	2	1	2	2	2	2	2	2	34
2	2	2	2	2	2	2	2	2	2	2	2	2	2	2	2	2	2	36
1	2	2	2	2	2	2	2	2	2	2	2	2	2	2	2	2	2	35
2	1	2	2	2	2	2	2	2	2	2	2	2	2	2	2	2	2	35
2	2	2	1	2	2	2	2	2	2	2	1	1	2	2	2	2	1	32
2	1	2	1	1	1	2	2	2	1	1	2	2	2	1	2	2	2	29
35	30	36	30	34	35	34	33	36	32	33	32	34	32	31	33	31	33
